# Supplementary material for: Phage T7 DNA mimic protein Ocr is a potent inhibitor of BREX defence
Source: Nucleic Acids Res. 2020 Apr 27;48(10):5397–406. doi: 10.1093/nar/gkaa290 (PMC7261183; doi:10.1093/nar/gkaa290)
Supplement: gkaa290_Supplemental_Files [file gkaa290_supplemental_files.zip]

Archive with 6 entries (6 files):
- Revised_Supplementary data_unmarked.docx
- Supplementary table S3 - PacBio coverage statistics.xlsx
- Supplementary table S4 - PacBio statistics of BREX modification.xlsx
- Supplementary table S5 - PacBio statistics of EcoKI modification.xlsx
- Supplementary table S6 - PacBio statistics of Dam modification.xlsx
- Supplementary table S7 - Distribution of BREX sites and their modification status.xlsx
