# Supplementary material for: Phage T7 DNA mimic protein Ocr is a potent inhibitor of BREX defence
Source: Nucleic Acids Res. 2020 Apr 27;48(10):5397–406. doi: 10.1093/nar/gkaa290 (PMC7261183; doi:10.1093/nar/gkaa290)
Supplement: gkaa290_Supplemental_Files [file gkaa290_supplemental_files.zip › Supplementary table S3 - PacBio coverage statistics.xlsx]

## Sheet: Coverage Statistics
name	treatment	subreads	avg_subread_len	subread_bases	reads	avg_read_len	subread_coverage	read_coverage	mean_subreads_per_reads	sd_subreads_per_reads
PBL276	BREX-	286445	1240	355111089	27511	14304	76.6735	7.36395	9.71211	11.6364
PBL284R1	BREX-	1336038	951	1270888480	94342	18747	274.403	19.3765	17.108	13.9609
PBL284R2	BREX-	1163530	931	1082668926	94546	15436	233.764	18.9951	14.4452	12.4418
PBL292	BREX-	965555	931	899156369	82041	14732	194.141	16.4957	13.4321	12.1708
PBL272	BREX-mutOCR+	1400182	952	1333129328	86584	19069	287.842	17.7995	18.193	17.0487
PBL280	BREX-mutOCR+	1005701	849	853610079	77723	15656	184.307	14.2437	15.9798	14.074
PBL288	BREX-mutOCR+	1122204	932	1046436960	77662	17686	225.941	15.6362	16.8336	14.7044
PBL271	BREX-wtOCR+	1347677	955	1286876538	93127	17922	277.855	19.2003	16.5993	14.8919
PBL279	BREX-wtOCR+	1273117	949	1208401416	91981	17580	260.911	18.8505	16.5635	13.7211
PBL287	BREX-wtOCR+	1387480	949	1316566094	87353	18954	284.265	17.8968	17.8994	15.9816
PBL275	BREX+	1385860	1079	1495464838	85547	20320	322.892	19.9316	16.7372	15.973
PBL283	BREX+	1167791	1010	1179765535	70761	19037	254.728	15.435	16.8954	18.4409
PBL291	BREX+	1066713	963	1027402331	70955	18362	221.831	14.7556	16.4778	15.367
PBL274	BREX+mutOCR-	1056945	1030	1089065799	70789	17573	235.145	15.7488	14.9369	15.9669
PBL282	BREX+mutOCR-	1037321	873	906045003	76047	16508	195.628	14.3417	16.3391	14.9855
PBL290	BREX+mutOCR-	1379147	1038	1431910139	91173	19224	309.17	20.4387	17.507	15.8247
PBL273	BREX+mutOCR+	1280105	975	1247706025	87253	17704	269.397	18.3624	15.9775	14.4666
PBL281	BREX+mutOCR+	966383	968	935180730	54770	19438	201.919	11.4438	17.9776	18.497
PBL289	BREX+mutOCR+	1092560	1002	1094902774	78201	17879	236.405	16.9209	16.2744	14.259
PBL270	BREX+wtOCR-	1098586	930	1021511894	82559	17126	220.559	16.5751	15.871	13.556
PBL278	BREX+wtOCR-	1273299	966	1230041408	92038	17999	265.583	19.1972	16.7944	13.6311
PBL286	BREX+wtOCR-	1081604	987	1067834420	76890	17986	230.561	16.3903	16.3472	14.1387
PBL269	BREX+wtOCR+	1425737	984	1402964292	92646	19785	302.92	19.6841	17.9823	15.5093
PBL277	BREX+wtOCR+	652963	956	624216483	38111	18737	134.777	7.86644	17.1946	18.0105
PBL285	BREX+wtOCR+	1126665	916	1032410240	76283	18901	222.912	15.0927	18.0415	14.1495
