# Supplementary material for: Phage T7 DNA mimic protein Ocr is a potent inhibitor of BREX defence
Source: Nucleic Acids Res. 2020 Apr 27;48(10):5397–406. doi: 10.1093/nar/gkaa290 (PMC7261183; doi:10.1093/nar/gkaa290)
Supplement: gkaa290_Supplemental_Files [file gkaa290_supplemental_files.zip › Supplementary table S4 - PacBio statistics of BREX modification.xlsx]

## Sheet: Sheet1
n/i - expression was not induced
mutOCR - F54D/A58E
name	treatment	mean_of_modQV	sd_of_modQV	%modQV>=30	mean_of_ipdRatio	sd_of_ipdRatio	%ipdRatio<=2	%ipdRatio>=5
PBL276	BREX-	2.88718	4.37841	0.00270758	0.911485	0.273116	0.995487	0
PBL284R1	BREX-	3.6606	5.62217	0.00645919	0.939975	0.221133	0.998238	0
PBL284R2	BREX-	3.6473	5.45118	0.00293427	0.944129	0.222491	0.999413	0
PBL292	BREX-	3.33353	4.87043	0.00235294	0.93231	0.229355	0.998235	0
PBL272	BREX- mutOCR+	2.96533	5.25769	0.00411281	0.907528	0.215139	0.998825	0
PBL280	BREX- mutOCR+	3.14788	4.60078	0.00238521	0.923631	0.229471	0.998807	0
PBL288	BREX- mutOCR+	3.20696	4.57784	0.00294811	0.92396	0.222282	1	0
PBL271	BREX- wtOCR+	3.2544	5.71631	0.00468933	0.91848	0.222923	0.998828	0
PBL279	BREX- wtOCR+	3.19707	5.37692	0.0058651	0.923498	0.215817	0.998827	0
PBL287	BREX- wtOCR+	3.35471	5.4005	0.00588235	0.925378	0.221651	0.998824	0
PBL275	BREX+	218.217	84.2519	0.996475	6.69956	1.83631	0.00470035	0.821387
PBL283	BREX+	153.123	67.0163	0.994671	5.90908	1.82586	0.00769686	0.688573
PBL291	BREX+	145.13	60.2501	0.99348	6.20373	1.85016	0.00829876	0.754001
PBL274	BREX+ mutOCR n/i	165.053	67.3418	0.997633	6.80408	1.95645	0.00295858	0.81716
PBL282	BREX+ mutOCR n/i	128.718	53.0704	0.991071	6.21079	1.87127	0.0107143	0.747024
PBL290	BREX+ mutOCR n/i	196.781	73.2043	0.997062	6.29445	1.79491	0.00646298	0.77027
PBL273	BREX+ mutOCR+	178.832	68.5009	0.997648	6.78167	2.02959	0.00352734	0.80776
PBL281	BREX+ mutOCR+	136.642	58.9622	0.995218	6.65911	2.0309	0.00537956	0.789002
PBL289	BREX+ mutOCR+	149.016	58.8054	0.992357	6.17631	1.84679	0.00940623	0.740153
PBL270	BREX+ wtOCR n/i	143.599	59.589	0.994097	6.18294	1.83437	0.00885478	0.747934
PBL278	BREX+ wtOCR n/i	172.293	67.4925	0.994111	6.38135	1.853	0.00824499	0.772674
PBL286	BREX+ wtOCR n/i	148.128	58.9271	0.99409	6.24868	1.83284	0.00827423	0.746454
PBL269	BREX+ wtOCR+	92.9877	53.8756	0.883284	3.37253	1.34277	0.157185	0.11437
PBL277	BREX+ wtOCR+	51.0495	34.1166	0.707023	3.59934	1.95235	0.232107	0.221405
PBL285	BREX+ wtOCR+	68.5157	39.7639	0.837182	3.38697	1.52465	0.18058	0.149201
