# Supplementary material for: Phage T7 DNA mimic protein Ocr is a potent inhibitor of BREX defence
Source: Nucleic Acids Res. 2020 Apr 27;48(10):5397–406. doi: 10.1093/nar/gkaa290 (PMC7261183; doi:10.1093/nar/gkaa290)
Supplement: gkaa290_Supplemental_Files [file gkaa290_supplemental_files.zip › Supplementary table S5 - PacBio statistics of EcoKI modification.xlsx]

## Sheet: Sheet1
n/i - expression was not induced
mutOCR - F54D/A58E
name	treatment	mean_of_modQV	sd_of_modQV	%modVQ>=30	mean_of_ipdRatio	sd_of_ipdRatio	%ipdRatio<=2	%ipdRatio>=5
PBL276	BREX-	73.5452	27.114	0.991083	5.33494	1.4672	0.00636943	0.57707
PBL284R1	BREX-	163.511	61.4113	0.998319	4.70888	1.11422	0.00756303	0.401681
PBL284R2	BREX-	141.149	53.8962	0.997468	4.71639	1.13196	0.00675105	0.408439
PBL292	BREX-	124.451	48.5978	0.994894	4.79081	1.19578	0.0093617	0.43234
PBL272	BREX- mutOCR+	17.2313	20.4512	0.210261	1.31577	0.492496	0.915055	0
PBL280	BREX- mutOCR+	13.5391	16.5729	0.146174	1.31831	0.588222	0.89166	0
PBL288	BREX- mutOCR+	15.5295	18.4566	0.176223	1.33533	0.56517	0.885329	0
PBL271	BREX- wtOCR+	1.74454	3.65949	0.00420168	0.839457	0.1923	0.99916	0
PBL279	BREX- wtOCR+	2.36953	4.50521	0.00505051	0.878391	0.218904	0.998316	0
PBL287	BREX- wtOCR+	1.9899	3.83233	0.00252525	0.854889	0.205153	0.997475	0
PBL275	BREX+	200.089	71.2295	0.99916	4.8828	1.07478	0.00504202	0.476471
PBL283	BREX+	156.139	64.3089	0.995759	4.67887	1.11496	0.00763359	0.368957
PBL291	BREX+	133.316	53.3467	0.992386	4.47041	1.06977	0.0109983	0.304569
PBL274	BREX+ mutOCR n/i	142.751	58.9825	0.996616	4.7143	1.19796	0.00930626	0.386633
PBL282	BREX+ mutOCR n/i	112.483	48.1853	0.988803	4.33519	1.10625	0.0155039	0.262705
PBL290	BREX+ mutOCR n/i	167.186	64.0204	0.996639	4.4289	1.04779	0.0168067	0.279832
PBL273	BREX+ mutOCR+	56.1928	39.4802	0.72138	2.29746	0.909353	0.423401	0.00925926
PBL281	BREX+ mutOCR+	46.6294	36.8358	0.61049	2.33772	1.10457	0.44282	0.0249355
PBL289	BREX+ mutOCR+	46.8285	34.4731	0.627534	2.16744	0.848787	0.486486	0.00337838
PBL270	BREX+ wtOCR n/i	110.08	51.7206	0.970263	3.96934	1.14619	0.0424809	0.191164
PBL278	BREX+ wtOCR n/i	136.804	57.9133	0.98902	4.13574	1.12065	0.0295608	0.21875
PBL286	BREX+ wtOCR n/i	114.503	49.3307	0.978669	4.08977	1.17256	0.0375427	0.217577
PBL269	BREX+ wtOCR+	32.6655	30.0068	0.434454	1.67604	0.631345	0.731092	0
PBL277	BREX+ wtOCR+	23.7192	25.0049	0.315186	1.79854	0.988115	0.687679	0.0114613
PBL285	BREX+ wtOCR+	29.0271	26.8169	0.400847	1.72956	0.759078	0.704237	0.00254237
