# Supplementary material for: Phage T7 DNA mimic protein Ocr is a potent inhibitor of BREX defence
Source: Nucleic Acids Res. 2020 Apr 27;48(10):5397–406. doi: 10.1093/nar/gkaa290 (PMC7261183; doi:10.1093/nar/gkaa290)
Supplement: gkaa290_Supplemental_Files [file gkaa290_supplemental_files.zip › Supplementary table S6 - PacBio statistics of Dam modification.xlsx]

## Sheet: Sheet1
n/i - expression was not induced
mutOCR - F54D/A58E
name	treatment	mean_of_modQV	sd_of_modQV	%modVQ>=30	mean_of_ipdRatio	sd_of_ipdRatio	%ipdRatio<=2	%ipdRatio>=5
PBL276	BREX-	76.8671	29.0274	0.985412	5.44229	1.67923	0.008286	0.584649
PBL284R1	BREX-	164.383	64.16	0.994304	4.77957	1.27653	0.0116538	0.438804
PBL284R2	BREX-	144.597	56.5748	0.993144	4.76961	1.29231	0.0117156	0.432767
PBL292	BREX-	121.643	48.9719	0.990844	4.76116	1.32153	0.0131255	0.425997
PBL272	BREX- mutOCR+	178.413	69.7025	0.99517	4.86296	1.26693	0.00958181	0.464127
PBL280	BREX- mutOCR+	115.692	47.7894	0.990489	4.67922	1.29951	0.013198	0.395939
PBL288	BREX- mutOCR+	137.034	56.7055	0.992251	4.61489	1.24556	0.0134163	0.378291
PBL271	BREX- wtOCR+	162.755	65.0704	0.994017	4.59897	1.19948	0.0125177	0.376135
PBL279	BREX- wtOCR+	159.747	62.3125	0.994987	4.87346	1.27351	0.00976275	0.46688
PBL287	BREX- wtOCR+	170.083	68.6563	0.994147	4.69608	1.22985	0.0113639	0.406976
PBL275	BREX+	199.35	77.3577	0.995228	4.93871	1.28917	0.00912476	0.48508
PBL283	BREX+	157.983	67.6999	0.993388	4.73924	1.28624	0.0113002	0.414788
PBL291	BREX+	132.767	55.6688	0.989432	4.49475	1.24479	0.0166182	0.339155
PBL274	BREX+ mutOCR n/i	152.302	65.5669	0.993397	4.9618	1.36103	0.0102213	0.486107
PBL282	BREX+ mutOCR n/i	118.372	51.1339	0.987058	4.53941	1.28251	0.0172386	0.354806
PBL290	BREX+ mutOCR n/i	180.253	70.974	0.993968	4.6252	1.20912	0.0130088	0.385937
PBL273	BREX+ mutOCR+	168.504	65.1816	0.995428	5.06938	1.34384	0.00777699	0.525446
PBL281	BREX+ mutOCR+	134.837	58.7274	0.99315	5.01577	1.38381	0.00861631	0.499773
PBL289	BREX+ mutOCR+	141.261	57.0529	0.992428	4.60713	1.23828	0.0136986	0.376831
PBL270	BREX+ wtOCR n/i	131.911	55.5617	0.990873	4.59673	1.25056	0.0144184	0.375248
PBL278	BREX+ wtOCR n/i	158.037	63.525	0.993435	4.74641	1.26187	0.0115803	0.424242
PBL286	BREX+ wtOCR n/i	138.832	57.5909	0.991973	4.67581	1.27131	0.0138361	0.400982
PBL269	BREX+ wtOCR+	186.483	72.1726	0.995804	4.79884	1.20645	0.00933575	0.445179
PBL277	BREX+ wtOCR+	102.539	45.5527	0.988088	5.10996	1.49699	0.0115003	0.516162
PBL285	BREX+ wtOCR+	142.412	57.6699	0.993775	4.89875	1.31555	0.00944292	0.469904
